# Supplementary material for: Simultaneous Prediction, Determination, and Extraction of Four Polycyclic Aromatic Hydrocarbons in the Environment Using a UCON–NaH2PO4 Aqueous Two-Phase Extraction System Combined with High-Performance Liquid Chromatography-Ultraviolet Detection
Source: Molecules. 2022 Sep 30;27(19):6465. doi: 10.3390/molecules27196465 (PMC9571717; doi:10.3390/molecules27196465)
Supplement: Supplementary file 1 [file molecules-27-06465-s001.zip]

Archive with 1 entries (1 files):
- molecules-1895797-supplementary.pdf
